# Supplementary material for: Risk and protective factors associated with depressive symptoms in older adults with visual impairment: a systematic review
Source: Gerontologist. 2026 Jun 13;66(8):gnag133. doi: 10.1093/geront/gnag133 (PMC13372671; doi:10.1093/geront/gnag133)
Supplement: gnag133_Supplementary_Data [file gnag133_supplementary_data.zip]

Archive with 4 entries (4 files):
- 01-Jul-2026_024650_H.Suzuki_et_al.Suppl.docx
- H.Suzuki_et_al.Suppl.docx
- 08-Jul-2026_121402_H.Suzuki_et_al.Suppl.docx
- 08-Jul-2026_044910_H.Suzuki_et_al.Suppl.docx
